# Supplementary material for: Revealing the Mechanism of Huazhi Rougan Granule in the Treatment of Nonalcoholic Fatty Liver Through Intestinal Flora Based on 16S rRNA, Metagenomic Sequencing and Network Pharmacology
Source: Front Pharmacol. 2022 Apr 26;13:875700. doi: 10.3389/fphar.2022.875700 (PMC9086680; doi:10.3389/fphar.2022.875700)
Supplement: Supplementary file 4 [file Table4.XLSX]

## Sheet: Sheet1
Additional file 4 Information of KEGG Enrichment Analysis
ID	Description	BRITE	GeneRatio	BgRatio	pvalue	p.adjust	qvalue	geneID	Count
hsa05144	Malaria	Human Diseases: Infectious disease: parasitic	9/35	50/8102	3.80586e-13	7.00277e-11	3.04468e-11	CD40LG/TLR9/CXCL8/IL1B/ICAM1/IFNG/IL10/IL6/TNF	9
hsa05142	Chagas disease	Human Diseases: Infectious disease: parasitic	10/35	102/8102	9.02898e-12	8.30666e-10	3.61159e-10	AKT1/TLR9/CXCL8/NOS2/IL1B/IFNG/IL2/IL10/IL6/TNF	10
hsa05140	Leishmaniasis	Human Diseases: Infectious disease: parasitic	9/35	77/8102	2.26547e-11	1.38949e-09	6.04126e-10	PTGS2/NCF1/IL1A/NOS2/IL1B/IFNG/IL10/IL4/TNF	9
hsa05143	African trypanosomiasis	Human Diseases: Infectious disease: parasitic	7/35	37/8102	1.39377e-10	5.22349e-09	2.27108e-09	TLR9/IL1B/ICAM1/IFNG/IL10/IL6/TNF	7
hsa04657	IL-17 signaling pathway	Organismal Systems: Immune system	9/35	94/8102	1.42155e-10	5.22349e-09	2.27108e-09	PTGS2/CXCL10/CXCL8/IL1B/MMP9/IFNG/IL6/IL4/TNF	9
hsa05330	Allograft rejection	Human Diseases: Immune disease	7/35	38/8102	1.70331e-10	5.22349e-09	2.27108e-09	CD40LG/PRF1/IFNG/IL2/IL10/IL4/TNF	7
hsa05321	Inflammatory bowel disease	Human Diseases: Immune disease	8/35	65/8102	2.18482e-10	5.74297e-09	2.49694e-09	IL1A/IL1B/IFNG/IL2/IL10/IL6/IL4/TNF	8
hsa05332	Graft-versus-host disease	Human Diseases: Immune disease	7/35	42/8102	3.5972e-10	8.27356e-09	3.5972e-09	IL1A/IL1B/PRF1/IFNG/IL2/IL6/TNF	7
hsa05164	Influenza A	Human Diseases: Infectious disease: viral	10/35	172/8102	1.66154e-09	3.39693e-08	1.47692e-08	AKT1/CXCL10/CXCL8/IL1A/IL1B/ICAM1/PRSS1/IFNG/IL6/TNF	10
hsa05418	Fluid shear stress and atherosclerosis	Human Diseases: Cardiovascular disease	9/35	139/8102	4.80161e-09	8.83495e-08	3.84128e-08	AKT1/NOS3/NCF1/IL1A/IL1B/ICAM1/MMP9/IFNG/TNF	9
hsa04933	AGE-RAGE signaling pathway in diabetic complications	Human Diseases: Endocrine and metabolic disease	8/35	100/8102	7.25579e-09	1.2137e-07	5.27694e-08	AKT1/NOS3/CXCL8/IL1A/IL1B/ICAM1/IL6/TNF	8
hsa04668	TNF signaling pathway	Environmental Information Processing: Signal transduction	8/35	112/8102	1.78864e-08	2.74258e-07	1.19243e-07	AKT1/PTGS2/CXCL10/IL1B/ICAM1/MMP9/IL6/TNF	8
hsa04940	Type I diabetes mellitus	Human Diseases: Endocrine and metabolic disease	6/35	43/8102	2.25201e-08	3.11325e-07	1.35359e-07	IL1A/IL1B/PRF1/IFNG/IL2/TNF	6
hsa04060	Cytokine-cytokine receptor interaction	Environmental Information Processing: Signaling molecules and interaction	11/35	295/8102	2.36878e-08	3.11325e-07	1.35359e-07	CD40LG/CXCL10/CXCL8/IL1A/IL1B/IFNG/IL2/IL10/IL6/IL4/TNF	11
hsa05133	Pertussis	Human Diseases: Infectious disease: bacterial	7/35	76/8102	2.62869e-08	3.22452e-07	1.40197e-07	CXCL8/IL1A/NOS2/IL1B/IL10/IL6/TNF	7
hsa05152	Tuberculosis	Human Diseases: Infectious disease: bacterial	9/35	180/8102	4.63546e-08	5.33078e-07	2.31773e-07	AKT1/TLR9/IL1A/NOS2/IL1B/IFNG/IL10/IL6/TNF	9
hsa05323	Rheumatoid arthritis	Human Diseases: Immune disease	7/35	93/8102	1.08164e-07	1.17072e-06	5.09009e-07	CXCL8/IL1A/IL1B/ICAM1/IFNG/IL6/TNF	7
hsa05146	Amoebiasis	Human Diseases: Infectious disease: parasitic	7/35	102/8102	2.0514e-07	2.05508e-06	8.93515e-07	CXCL8/NOS2/IL1B/IFNG/IL10/IL6/TNF	7
hsa04620	Toll-like receptor signaling pathway	Organismal Systems: Immune system	7/35	104/8102	2.34548e-07	2.05508e-06	8.93515e-07	AKT1/TLR9/CXCL10/CXCL8/IL1B/IL6/TNF	7
hsa04625	C-type lectin receptor signaling pathway	Organismal Systems: Immune system	7/35	104/8102	2.34548e-07	2.05508e-06	8.93515e-07	AKT1/PTGS2/IL1B/IL2/IL10/IL6/TNF	7
hsa04660	T cell receptor signaling pathway	Organismal Systems: Immune system	7/35	104/8102	2.34548e-07	2.05508e-06	8.93515e-07	AKT1/CD40LG/IFNG/IL2/IL10/IL4/TNF	7
hsa04380	Osteoclast differentiation	Organismal Systems: Development and regeneration	7/35	128/8102	9.69971e-07	8.11249e-06	3.52717e-06	AKT1/NCF1/IL1A/IL1B/IFNG/PPARG/TNF	7
hsa05135	Yersinia infection	Human Diseases: Infectious disease: bacterial	7/35	137/8102	1.53545e-06	1.22836e-05	5.34071e-06	AKT1/CXCL8/IL1B/IL2/IL10/IL6/TNF	7
hsa04672	Intestinal immune network for IgA production	Organismal Systems: Immune system	5/35	49/8102	1.85934e-06	1.4255e-05	6.19781e-06	CD40LG/IL2/IL10/IL6/IL4	5
hsa05320	Autoimmune thyroid disease	Human Diseases: Immune disease	5/35	53/8102	2.76372e-06	2.0341e-05	8.8439e-06	CD40LG/PRF1/IL2/IL10/IL4	5
hsa04061	Viral protein interaction with cytokine and cytokine receptor	Environmental Information Processing: Signaling molecules and interaction	6/35	100/8102	3.69368e-06	2.61399e-05	1.13652e-05	CXCL10/CXCL8/IL2/IL10/IL6/TNF	6
hsa04064	NF-kappa B signaling pathway	Environmental Information Processing: Signal transduction	6/35	104/8102	4.64403e-06	3.06617e-05	1.33312e-05	CD40LG/PTGS2/CXCL8/IL1B/ICAM1/TNF	6
hsa04630	JAK-STAT signaling pathway	Environmental Information Processing: Signal transduction	7/35	162/8102	4.71187e-06	3.06617e-05	1.33312e-05	AKT1/MTOR/IFNG/IL2/IL10/IL6/IL4	7
hsa05171	Coronavirus disease - COVID-19	Human Diseases: Infectious disease: viral	8/35	232/8102	4.83256e-06	3.06617e-05	1.33312e-05	F2/C5AR1/CXCL10/CXCL8/IL1B/IL2/IL6/TNF	8
hsa04659	Th17 cell differentiation	Organismal Systems: Immune system	6/35	107/8102	5.48018e-06	3.36118e-05	1.46138e-05	IL1B/MTOR/IFNG/IL2/IL6/IL4	6
hsa04066	HIF-1 signaling pathway	Environmental Information Processing: Signal transduction	6/35	109/8102	6.10275e-06	3.62228e-05	1.5749e-05	AKT1/NOS3/NOS2/MTOR/IFNG/IL6	6
hsa05145	Toxoplasmosis	Human Diseases: Infectious disease: parasitic	6/35	112/8102	7.14344e-06	4.10748e-05	1.78586e-05	AKT1/CD40LG/NOS2/IFNG/IL10/TNF	6
hsa05310	Asthma	Human Diseases: Immune disease	4/35	31/8102	8.45353e-06	4.71348e-05	2.04934e-05	CD40LG/IL10/IL4/TNF	4
hsa05010	Alzheimer disease	Human Diseases: Neurodegenerative disease	9/35	369/8102	1.88189e-05	0.000101843	4.42798e-05	AKT1/NOS1/PTGS2/IL1A/NOS2/IL1B/MTOR/IL6/TNF	9
hsa05162	Measles	Human Diseases: Infectious disease: viral	6/35	139/8102	2.4666e-05	0.000129673	5.63794e-05	AKT1/TLR9/IL1A/IL1B/IL2/IL6	6
hsa04932	Non-alcoholic fatty liver disease	Human Diseases: Endocrine and metabolic disease	6/35	150/8102	3.79588e-05	0.000194012	8.43529e-05	AKT1/CXCL8/IL1A/IL1B/IL6/TNF	6
hsa05163	Human cytomegalovirus infection	Human Diseases: Infectious disease: viral	7/35	225/8102	4.01942e-05	0.000199884	8.69063e-05	AKT1/PTGS2/CXCL8/IL1B/MTOR/IL6/TNF	7
hsa04640	Hematopoietic cell lineage	Organismal Systems: Immune system	5/35	99/8102	5.97402e-05	0.000289268	0.000125769	IL1A/IL1B/IL6/IL4/TNF	5
hsa04931	Insulin resistance	Human Diseases: Endocrine and metabolic disease	5/35	108/8102	9.05466e-05	0.000427194	0.000185737	AKT1/NOS3/MTOR/IL6/TNF	5
hsa05134	Legionellosis	Human Diseases: Infectious disease: bacterial	4/35	57/8102	9.79993e-05	0.000450797	0.000195999	CXCL8/IL1B/IL6/TNF	4
hsa00220	Arginine biosynthesis	Metabolism: Amino acid metabolism	3/35	22/8102	0.000107523	0.00048254	0.0002098	NOS3/NOS1/NOS2	3
hsa04152	AMPK signaling pathway	Environmental Information Processing: Signal transduction	5/35	120/8102	0.00014916	0.000653463	0.000284114	AKT1/CFTR/MTOR/PPARG/HNF4A	5
hsa05167	Kaposi sarcoma-associated herpesvirus infection	Human Diseases: Infectious disease: viral	6/35	193/8102	0.000154241	0.00066001	0.000286961	AKT1/PTGS2/CXCL8/ICAM1/MTOR/IL6	6
hsa04926	Relaxin signaling pathway	Organismal Systems: Endocrine system	5/35	129/8102	0.000209497	0.000876078	0.000380903	AKT1/NOS3/NOS1/NOS2/MMP9	5
hsa04371	Apelin signaling pathway	Environmental Information Processing: Signal transduction	5/35	137/8102	0.000277385	0.0011342	0.000493129	AKT1/NOS3/NOS1/NOS2/MTOR	5
hsa01523	Antifolate resistance	Human Diseases: Drug resistance: antineoplastic	3/35	31/8102	0.000305588	0.00122235	0.000531457	IL1B/IL6/TNF	3
hsa04218	Cellular senescence	Cellular Processes: Cell growth and death	5/35	156/8102	0.000505229	0.00197792	0.000859964	AKT1/CXCL8/IL1A/MTOR/IL6	5
hsa05235	PD-L1 expression and PD-1 checkpoint pathway in cancer	Human Diseases: Cancer: overview	4/35	89/8102	0.000549231	0.00210538	0.000915385	AKT1/TLR9/MTOR/IFNG	4
hsa05161	Hepatitis B	Human Diseases: Infectious disease: viral	5/35	162/8102	0.000600371	0.00223989	0.000973867	AKT1/CXCL8/MMP9/IL6/TNF	5
hsa05132	Salmonella infection	Human Diseases: Infectious disease: bacterial	6/35	249/8102	0.000608667	0.00223989	0.000973867	AKT1/TLR9/CXCL8/IL1B/IL6/TNF	6
hsa05022	Pathways of neurodegeneration - multiple diseases	Human Diseases: Neurodegenerative disease	8/35	475/8102	0.000758684	0.00273721	0.00119009	NOS1/PTGS2/IL1A/NOS2/IL1B/MTOR/IL6/TNF	8
hsa00330	Arginine and proline metabolism	Metabolism: Amino acid metabolism	3/35	51/8102	0.00133449	0.00472203	0.00205305	NOS3/NOS1/NOS2	3
hsa05130	Pathogenic Escherichia coli infection	Human Diseases: Infectious disease: bacterial	5/35	197/8102	0.00144856	0.00502896	0.0021865	F2/CXCL8/IL1B/IL6/TNF	5
hsa05169	Epstein-Barr virus infection	Human Diseases: Infectious disease: viral	5/35	202/8102	0.00161879	0.00551587	0.0023982	AKT1/CXCL10/ICAM1/IL6/TNF	5
hsa05415	Diabetic cardiomyopathy	Human Diseases: Cardiovascular diseas	5/35	203/8102	0.00165453	0.00553516	0.00240659	AKT1/NOS3/NCF1/MTOR/MMP9	5
hsa04370	VEGF signaling pathway	Environmental Information Processing: Signal transduction	3/35	59/8102	0.00203459	0.00668509	0.00290656	AKT1/NOS3/PTGS2	3
hsa05416	Viral myocarditis	Human Diseases: Cardiovascular diseas	3/35	60/8102	0.00213537	0.00689311	0.00299701	CD40LG/PRF1/ICAM1	3
hsa05166	Human T-cell leukemia virus 1 infection	Human Diseases: Infectious disease: viral	5/35	219/8102	0.00230928	0.00722918	0.00314312	AKT1/ICAM1/IL2/IL6/TNF	5
hsa04650	Natural killer cell mediated cytotoxicity	Organismal Systems: Immune system	4/35	131/8102	0.00231805	0.00722918	0.00314312	PRF1/ICAM1/IFNG/TNF	4
hsa04623	Cytosolic DNA-sensing pathway	Organismal Systems: Immune system	3/35	63/8102	0.00245618	0.00753229	0.00327491	CXCL10/IL1B/IL6	3
hsa05322	Systemic lupus erythematosus	Human Diseases: Immune disease	4/35	136/8102	0.00265648	0.008013	0.00348391	CD40LG/IFNG/IL10/TNF	4
hsa04664	Fc epsilon RI signaling pathway	Organismal Systems: Immune system	3/35	68/8102	0.00305439	0.00906463	0.00394114	AKT1/IL4/TNF	3
hsa04920	Adipocytokine signaling pathway	Organismal Systems: Endocrine system	3/35	69/8102	0.00318382	0.00929879	0.00404295	AKT1/MTOR/TNF	3
hsa04622	RIG-I-like receptor signaling pathway	Organismal Systems: Immune system	3/35	70/8102	0.0033166	0.00938852	0.00408196	CXCL10/CXCL8/TNF	3
hsa05230	Central carbon metabolism in cancer	Human Diseases: Cancer: overview	3/35	70/8102	0.0033166	0.00938852	0.00408196	AKT1/MTOR/RET	3
hsa04020	Calcium signaling pathway	Environmental Information Processing: Signal transduction	5/35	240/8102	0.00343417	0.00957404	0.00416263	EDNRA/NOS3/NOS1/NOS2/RET	5
hsa04072	Phospholipase D signaling pathway	Environmental Information Processing: Signal transduction	4/35	148/8102	0.0036047	0.00989947	0.00430412	AKT1/F2/CXCL8/MTOR	4
hsa04151	PI3K-Akt signaling pathway	Environmental Information Processing: Signal transduction	6/35	354/8102	0.00369296	0.00999272	0.00434466	AKT1/NOS3/MTOR/IL2/IL6/IL4	6
hsa05131	Shigellosis	Human Diseases: Infectious disease: bacterial	5/35	246/8102	0.00381783	0.0101809	0.00442647	AKT1/CXCL8/IL1B/MTOR/TNF	5
hsa05160	Hepatitis C	Human Diseases: Infectious disease: viral	4/35	157/8102	0.00445164	0.0117014	0.00508759	AKT1/CXCL10/IFNG/TNF	4
hsa04217	Necroptosis	Cellular Processes: Cell growth and death	4/35	159/8102	0.00465663	0.011924	0.00518435	IL1A/IL1B/IFNG/TNF	4
hsa01521	EGFR tyrosine kinase inhibitor resistance	Human Diseases: Drug resistance: antineoplastic	3/35	79/8102	0.00466592	0.011924	0.00518435	AKT1/MTOR/IL6	3
hsa05168	Herpes simplex virus 1 infection	Human Diseases: Infectious disease: viral	7/35	498/8102	0.00473871	0.0119441	0.00519311	AKT1/TLR9/IL1B/MTOR/IFNG/IL6/TNF	7
hsa05020	Prion disease	Human Diseases: Neurodegenerative disease	5/35	273/8102	0.0059348	0.0147568	0.006416	NCF1/IL1A/IL1B/IL6/TNF	5
hsa04211	Longevity regulating pathway	Organismal Systems: Aging	3/35	89/8102	0.00650639	0.0159623	0.00694015	AKT1/MTOR/PPARG	3
hsa04658	Th1 and Th2 cell differentiation	Organismal Systems: Immune system	3/35	92/8102	0.00713165	0.0170419	0.00740951	IFNG/IL2/IL4	3
hsa05222	Small cell lung cancer	Human Diseases: Cancer: specific types	3/35	92/8102	0.00713165	0.0170419	0.00740951	AKT1/PTGS2/NOS2	3
hsa04621	NOD-like receptor signaling pathway	Organismal Systems: Immune system	4/35	181/8102	0.00734666	0.0173306	0.00753503	CXCL8/IL1B/IL6/TNF	4
hsa05150	Staphylococcus aureus infection	Human Diseases: Infectious disease: bacterial	3/35	96/8102	0.0080193	0.0186779	0.00812081	C5AR1/ICAM1/IL10	3
hsa05215	Prostate cancer	Human Diseases: Cancer: specific types	3/35	97/8102	0.00825096	0.0189772	0.00825096	AKT1/MTOR/MMP9	3
hsa01522	Endocrine resistance	Human Diseases: Drug resistance: antineoplastic	3/35	98/8102	0.00848655	0.0192781	0.00838178	AKT1/MTOR/MMP9	3
hsa04613	Neutrophil extracellular trap formation	Organismal Systems: Immune system	4/35	190/8102	0.00869308	0.0195064	0.00848105	AKT1/C5AR1/NCF1/MTOR	4
hsa04062	Chemokine signaling pathway	Organismal Systems: Immune system	4/35	192/8102	0.00901288	0.0197425	0.0085837	AKT1/NCF1/CXCL10/CXCL8	4
hsa05202	Transcriptional misregulation in cancer	Human Diseases: Cancer: overview	4/35	192/8102	0.00901288	0.0197425	0.0085837	CXCL8/MMP9/IL6/PPARG	4
hsa04972	Pancreatic secretion	Organismal Systems: Digestive system	3/35	102/8102	0.00946854	0.0204966	0.00891157	PLA2G2A/CFTR/PRSS1	3
hsa05216	Thyroid cancer	Human Diseases: Cancer: specific types	2/35	37/8102	0.0109831	0.0234988	0.0102169	RET/PPARG	2
hsa05205	Proteoglycans in cancer	Human Diseases: Cancer: overview	4/35	205/8102	0.0112813	0.0238592	0.0103736	AKT1/MTOR/MMP9/TNF	4
hsa04670	Leukocyte transendothelial migration	Organismal Systems: Immune system	3/35	114/8102	0.0128019	0.0267677	0.0116381	NCF1/ICAM1/MMP9	3
hsa05219	Bladder cancer	Human Diseases: Cancer: specific types	2/35	41/8102	0.0133778	0.0276575	0.012025	CXCL8/MMP9	2
hsa04071	Sphingolipid signaling pathway	Environmental Information Processing: Signal transduction	3/35	119/8102	0.0143657	0.0293698	0.0127695	AKT1/NOS3/TNF	3
hsa04080	Neuroactive ligand-receptor interaction	Environmental Information Processing: Signaling molecules and interaction	5/35	341/8102	0.0147282	0.0297802	0.0129479	CALCA/F2/EDNRA/C5AR1/PRSS1	5
hsa04611	Platelet activation	Organismal Systems: Immune system	3/35	124/8102	0.0160339	0.0320677	0.0139425	AKT1/F2/NOS3	3
hsa04930	Type II diabetes mellitus	Human Diseases: Endocrine and metabolic disease	2/35	46/8102	0.0166597	0.0329611	0.0143309	MTOR/TNF	2
hsa04068	FoxO signaling pathway	Environmental Information Processing: Signal transduction	3/35	131/8102	0.0185464	0.0363036	0.0157842	AKT1/IL10/IL6	3
hsa04270	Vascular smooth muscle contraction	Organismal Systems: Circulatory system	3/35	133/8102	0.0193025	0.0373858	0.0162547	CALCA/EDNRA/PLA2G2A	3
hsa04210	Apoptosis	Cellular Processes: Cell growth and death	3/35	136/8102	0.0204684	0.0392311	0.017057	AKT1/PRF1/TNF	3
hsa04915	Estrogen signaling pathway	Organismal Systems: Endocrine system	3/35	138/8102	0.021267	0.0403416	0.0175398	AKT1/NOS3/MMP9	3
hsa04923	Regulation of lipolysis in adipocytes	Organismal Systems: Endocrine system	2/35	57/8102	0.0249419	0.0468297	0.0203608	AKT1/PTGS2	2
hsa00590	Arachidonic acid metabolism	Metabolism: Lipid metabolism	2/35	61/8102	0.0282939	0.0525866	0.0228637	PLA2G2A/PTGS2	2
hsa04150	mTOR signaling pathway	Environmental Information Processing: Signal transduction	3/35	155/8102	0.0287449	0.0528907	0.0229959	AKT1/MTOR/TNF	3
hsa04213	Longevity regulating pathway - multiple species	Organismal Systems: Aging	2/35	62/8102	0.0291588	0.0531209	0.0230961	AKT1/MTOR	2
hsa05221	Acute myeloid leukemia	Human Diseases: Cancer: specific types	2/35	67/8102	0.0336399	0.0606838	0.0263843	AKT1/MTOR	2
hsa04022	cGMP-PKG signaling pathway	Environmental Information Processing: Signal transduction	3/35	167/8102	0.0347651	0.0621046	0.027002	AKT1/EDNRA/NOS3	3
hsa04010	MAPK signaling pathway	Environmental Information Processing: Signal transduction	4/35	294/8102	0.036754	0.0650264	0.0282723	AKT1/IL1A/IL1B/TNF	4
hsa05223	Non-small cell lung cancer	Human Diseases: Cancer: specific types	2/35	72/8102	0.0383728	0.0672438	0.0292364	AKT1/RET	2
hsa05214	Glioma	Human Diseases: Cancer: specific types	2/35	75/8102	0.0413283	0.0717397	0.0311912	AKT1/MTOR	2
hsa05212	Pancreatic cancer	Human Diseases: Cancer: specific types	2/35	76/8102	0.0423322	0.0727956	0.0316502	AKT1/MTOR	2
hsa04612	Antigen processing and presentation	Organismal Systems: Immune system	2/35	78/8102	0.0443675	0.075589	0.0328648	IFNG/TNF	2
hsa04012	ErbB signaling pathway	Environmental Information Processing: Signal transduction	2/35	85/8102	0.0517702	0.0865974	0.037651	AKT1/MTOR	2
hsa04610	Complement and coagulation cascades	Organismal Systems: Immune system	2/35	85/8102	0.0517702	0.0865974	0.037651	F2/C5AR1	2
hsa05210	Colorectal cancer	Human Diseases: Cancer: specific types	2/35	86/8102	0.052862	0.086948	0.0378035	AKT1/MTOR	2
hsa05165	Human papillomavirus infection	Human Diseases: Infectious disease: viral	4/35	331/8102	0.0529249	0.086948	0.0378035	AKT1/PTGS2/MTOR/TNF	4
hsa05410	Hypertrophic cardiomyopathy	Human Diseases: Cardiovascular disease	2/35	90/8102	0.0573112	0.0933209	0.0405743	IL6/TNF	2
hsa04350	TGF-beta signaling pathway	Environmental Information Processing: Signal transduction	2/35	94/8102	0.0618876	0.0998888	0.0434299	IFNG/TNF	2
hsa05170	Human immunodeficiency virus 1 infection	Human Diseases: Infectious disease: viral	3/35	212/8102	0.0626565	0.10025	0.0435871	AKT1/MTOR/TNF	3
hsa04666	Fc gamma R-mediated phagocytosis	Organismal Systems: Immune system	2/35	97/8102	0.0654002	0.103049	0.0448039	AKT1/NCF1	2
hsa04024	cAMP signaling pathway	Environmental Information Processing: Signal transduction	3/35	216/8102	0.0655257	0.103049	0.0448039	AKT1/EDNRA/CFTR	3
hsa05231	Choline metabolism in cancer	Human Diseases: Cancer: overview	2/35	98/8102	0.0665859	0.103829	0.045143	AKT1/MTOR	2
hsa05014	Amyotrophic lateral sclerosis	Human Diseases: Neurodegenerative disease	4/35	364/8102	0.0701895	0.108528	0.0471862	NOS1/NOS2/MTOR/TNF	4
hsa04935	Growth hormone synthesis, secretion and action	Organismal Systems: Endocrine system	2/35	119/8102	0.0930477	0.142673	0.0620318	AKT1/MTOR	2
hsa04919	Thyroid hormone signaling pathway	Organismal Systems: Endocrine system	2/35	121/8102	0.0957095	0.145542	0.063279	AKT1/MTOR	2
hsa00592	alpha-Linolenic acid metabolism	Metabolism: Lipid metabolism	1/35	25/8102	0.102725	0.15493	0.0673607	PLA2G2A	1
hsa04950	Maturity onset diabetes of the young	Human Diseases: Endocrine and metabolic disease	1/35	26/8102	0.106613	0.159486	0.0693419	HNF4A	1
hsa04140	Autophagy - animal	Cellular Processes: Transport and catabolism	2/35	137/8102	0.117758	0.17258	0.0750347	AKT1/MTOR	2
hsa04910	Insulin signaling pathway	Organismal Systems: Endocrine system	2/35	137/8102	0.117758	0.17258	0.0750347	AKT1/MTOR	2
hsa00591	Linoleic acid metabolism	Metabolism: Lipid metabolism	1/35	29/8102	0.11818	0.17258	0.0750347	PLA2G2A	1
hsa05017	Spinocerebellar ataxia	Human Diseases: Neurodegenerative disease	2/35	143/8102	0.126337	0.18304	0.0795825	AKT1/MTOR	2
hsa04136	Autophagy - other	Cellular Processes: Transport and catabolism	1/35	32/8102	0.129601	0.186301	0.0810004	MTOR	1
hsa05224	Breast cancer	Human Diseases: Cancer: specific types	2/35	147/8102	0.13214	0.188479	0.0819473	AKT1/MTOR	2
hsa04514	Cell adhesion molecules	Environmental Information Processing: Signaling molecules and interaction	2/35	149/8102	0.135065	0.18971	0.0824825	CD40LG/ICAM1	2
hsa05226	Gastric cancer	Human Diseases: Cancer: specific types	2/35	149/8102	0.135065	0.18971	0.0824825	AKT1/MTOR	2
hsa04145	Phagosome	Cellular Processes: Transport and catabolism	2/35	152/8102	0.139481	0.194428	0.0845338	NOS1/NCF1	2
hsa04921	Oxytocin signaling pathway	Organismal Systems: Endocrine system	2/35	154/8102	0.142443	0.197064	0.0856799	NOS3/PTGS2	2
hsa05016	Huntington disease	Human Diseases: Neurodegenerative disease	3/35	306/8102	0.144488	0.197092	0.0856921	TGM2/MTOR/PPARG	3
hsa00350	Tyrosine metabolism	Metabolism: Amino acid metabolism	1/35	36/8102	0.144605	0.197092	0.0856921	TYR	1
hsa05206	MicroRNAs in cancer	Human Diseases: Cancer: overview	3/35	310/8102	0.148546	0.200974	0.0873801	PTGS2/MTOR/MMP9	3
hsa05340	Primary immunodeficiency	Human Diseases: Immune disease	1/35	38/8102	0.152013	0.204164	0.0887668	CD40LG	1
hsa05225	Hepatocellular carcinoma	Human Diseases: Cancer: specific types	2/35	168/8102	0.163544	0.218058	0.0948078	AKT1/MTOR	2
hsa04975	Fat digestion and absorption	Organismal Systems: Digestive system	1/35	43/8102	0.170261	0.225382	0.097992	PLA2G2A	1
hsa02010	ABC transporters	Environmental Information Processing: Membrane transport	1/35	45/8102	0.177453	0.233224	0.101402	CFTR	1
hsa03050	Proteasome	Genetic Information Processing: Folding, sorting and degradation	1/35	46/8102	0.181026	0.236233	0.10271	IFNG	1
hsa04973	Carbohydrate digestion and absorption	Organismal Systems: Digestive system	1/35	47/8102	0.184584	0.23918	0.103991	AKT1	1
hsa00565	Ether lipid metabolism	Metabolism: Lipid metabolism	1/35	49/8102	0.191655	0.246606	0.10722	PLA2G2A	1
hsa05110	Vibrio cholerae infection	Human Diseases: Infectious disease: bacterial	1/35	50/8102	0.195169	0.249382	0.108427	CFTR	1
hsa04913	Ovarian steroidogenesis	Organismal Systems: Endocrine system	1/35	51/8102	0.198667	0.252102	0.109609	PTGS2	1
hsa05213	Endometrial cancer	Human Diseases: Cancer: specific types	1/35	58/8102	0.222746	0.28072	0.122052	AKT1	1
hsa04730	Long-term depression	Organismal Systems: Nervous system	1/35	60/8102	0.229495	0.287259	0.124895	NOS1	1
hsa04929	GnRH secretion	Organismal Systems: Endocrine system	1/35	64/8102	0.242824	0.301889	0.131256	AKT1	1
hsa04924	Renin secretion	Organismal Systems: Endocrine system	1/35	69/8102	0.25917	0.31665	0.137674	EDNRA	1
hsa05211	Renal cell carcinoma	Human Diseases: Cancer: specific types	1/35	69/8102	0.25917	0.31665	0.137674	AKT1	1
hsa04917	Prolactin signaling pathway	Organismal Systems: Endocrine system	1/35	70/8102	0.262398	0.31665	0.137674	AKT1	1
hsa05120	Epithelial cell signaling in Helicobacter pylori infection	Human Diseases: Infectious disease: bacterial	1/35	70/8102	0.262398	0.31665	0.137674	CXCL8	1
hsa04014	Ras signaling pathway	Environmental Information Processing: Signal transduction	2/35	232/8102	0.265023	0.31665	0.137674	AKT1/PLA2G2A	2
hsa04714	Thermogenesis	Organismal Systems: Environmental adaptation	2/35	232/8102	0.265023	0.31665	0.137674	MTOR/PPARG	2
hsa05218	Melanoma	Human Diseases: Cancer: specific types	1/35	72/8102	0.268812	0.319106	0.138742	AKT1	1
hsa01524	Platinum drug resistance	Human Diseases: Drug resistance: antineoplastic	1/35	73/8102	0.271999	0.32082	0.139487	AKT1	1
hsa04918	Thyroid hormone synthesis	Organismal Systems: Endocrine system	1/35	75/8102	0.278333	0.323701	0.14074	ALB	1
hsa03320	PPAR signaling pathway	Organismal Systems: Endocrine system	1/35	76/8102	0.281479	0.323701	0.14074	PPARG	1
hsa04971	Gastric acid secretion	Organismal Systems: Digestive system	1/35	76/8102	0.281479	0.323701	0.14074	CFTR	1
hsa05220	Chronic myeloid leukemia	Human Diseases: Cancer: specific types	1/35	76/8102	0.281479	0.323701	0.14074	AKT1	1
hsa04146	Peroxisome	Cellular Processes: Transport and catabolism	1/35	82/8102	0.300081	0.340833	0.148188	NOS2	1
hsa04662	B cell receptor signaling pathway	Organismal Systems: Immune system	1/35	82/8102	0.300081	0.340833	0.148188	AKT1	1
hsa05204	Chemical carcinogenesis	Human Diseases: Cancer: overview	1/35	83/8102	0.303136	0.34219	0.148778	PTGS2	1
hsa04976	Bile secretion	Organismal Systems: Digestive system	1/35	90/8102	0.324158	0.363689	0.158126	CFTR	1
hsa04970	Salivary secretion	Organismal Systems: Digestive system	1/35	93/8102	0.332977	0.37132	0.161444	NOS1	1
hsa05414	Dilated cardiomyopathy	Human Diseases: Cardiovascular diseas	1/35	96/8102	0.341685	0.378266	0.164463	TNF	1
hsa04713	Circadian entrainment	Organismal Systems: Environmental adaptation	1/35	97/8102	0.344563	0.378266	0.164463	NOS1	1
hsa00564	Glycerophospholipid metabolism	Metabolism: Lipid metabolism	1/35	98/8102	0.347429	0.378266	0.164463	PLA2G2A	1
hsa04750	Inflammatory mediator regulation of TRP channels	Organismal Systems: Sensory system	1/35	98/8102	0.347429	0.378266	0.164463	IL1B	1
hsa04914	Progesterone-mediated oocyte maturation	Organismal Systems: Endocrine system	1/35	100/8102	0.353124	0.382205	0.166176	AKT1	1
hsa04916	Melanogenesis	Organismal Systems: Endocrine system	1/35	101/8102	0.355953	0.383014	0.166528	TYR	1
hsa04974	Protein digestion and absorption	Organismal Systems: Digestive system	1/35	103/8102	0.361576	0.386802	0.168175	PRSS1	1
hsa04922	Glucagon signaling pathway	Organismal Systems: Endocrine system	1/35	107/8102	0.372679	0.396375	0.172337	AKT1	1
hsa04725	Cholinergic synapse	Organismal Systems: Nervous system	1/35	113/8102	0.388982	0.411337	0.178842	AKT1	1
hsa04726	Serotonergic synapse	Organismal Systems: Nervous system	1/35	115/8102	0.394324	0.414604	0.180263	PTGS2	1
hsa04722	Neurotrophin signaling pathway	Organismal Systems: Nervous system	1/35	119/8102	0.404873	0.423277	0.184033	AKT1	1
hsa04728	Dopaminergic synapse	Organismal Systems: Nervous system	1/35	132/8102	0.437939	0.455259	0.197939	AKT1	1
hsa04550	Signaling pathways regulating pluripotency of stem cells	Cellular Processes: Cellular community - eukaryotes	1/35	143/8102	0.464518	0.480176	0.208772	AKT1	1
hsa04723	Retrograde endocannabinoid signaling	Organismal Systems: Nervous system	1/35	148/8102	0.476192	0.489494	0.212823	PTGS2	1
hsa04261	Adrenergic signaling in cardiomyocytes	Organismal Systems: Circulatory system	1/35	150/8102	0.480792	0.491476	0.213685	AKT1	1
hsa04530	Tight junction	Cellular Processes: Cellular community - eukaryotes	1/35	169/8102	0.522579	0.531241	0.230974	CFTR	1
hsa04510	Focal adhesion	Cellular Processes: Cellular community - eukaryotes	1/35	201/8102	0.585686	0.592122	0.257444	AKT1	1
hsa04015	Rap1 signaling pathway	Environmental Information Processing: Signal transduction	1/35	210/8102	0.601922	0.605211	0.263135	AKT1	1
hsa04810	Regulation of actin cytoskeleton	Cellular Processes: Cell motility	1/35	218/8102	0.615834	0.615834	0.267754	F2	1
